# Supplementary material for: Analysis of Schistosoma mansoni genes shared with Deuterostomia and with possible roles in host interactions
Source: BMC Genomics. 2007 Nov 8;8:407. doi: 10.1186/1471-2164-8-407 (PMC2194728; doi:10.1186/1471-2164-8-407)
Supplement: Additional file 2 — List of group 2 genes (conserved in schistosomes and deuterostomes, but lost in nematodes and arthropods). This table provides full statistics about query and hit coverage, identity and similarity percentages and annotations. Column "P" represents the presence (1) or absence (0) of a planarian homolog. The first four entries are for the three genes that were further characterized in this work. [file 1471-2164-8-407-S2.xls]

## Sheet: Sheet1
Additional File 2: List of group 2 genes (conserved in schistosomes and deuterostomes, but lost in nematodes and arthropods). This table provides full statistics about query and hit coverage, identity and similarity percentages and annotations. Column “P” represents the presence (1) or absence (0) of a planarian homolog. The first four entries are for the three genes that were further characteriz…
CONTIG	P	HIT ACC	QUERY COVERAGE	HIT COVERAGE	SCORE (BITS)	IDENTITY	SIMILARITY	ANNOTATION
C603512.1	1	NP_989630	0.85	0.78	145	0.274699	0.443373	Interferon regulatory factor 4 [Gallus gallus]
C601385.1	1	NP_956163	0.51	0.57	155	0.493056	0.680556	insulin induced gene 1 [Danio rerio]
C612153.1	1	XP_001201451	0.41	0.55	144	0.50365	0.664234	similar to insulin induced gene 1 [Strongylocentrotus purpuratus]
C605907.1	1	XP_001374666	0.75	0.47	102	0.359116	0.519337	hypothetical protein (Vasohibin 2) [Monodelphis domestica]
C713725.1	1	XP_859392	1	0.07	80.9	0.336066	0.57377	similar to Chromodomain-helicase-DNA-binding protein 2 (CHD-2) isoform 13 [Canis familiaris]
C704846.1	1	CAM20907	1	0.11	105	0.56	0.68	calcium/calmodulin-dependent serine protein kinase (MAGUK family) [Mus musculus]
C609215.1	1	NP_956493	1	0.11	82.8	0.677966	0.762712	Smu-1 suppressor of mec-8 and unc-52 protein [Danio rerio]
C713361.1	1	XP_539596	1	0.2	97.4	0.441667	0.633333	similar to tektin 2 [Canis familiaris]
C611568.1	1	XP_420137	1	0.13	122	0.417582	0.56044	hypothetical protein [Gallus gallus]
C610264.1	1	NP_112293	1	0.47	201	0.539216	0.656863	Glycine amidinotransferase, mitochondrial precursor (L-arginine:glycine amidinotransferase) (Transamidinase) (AT) [Rattus norvegicus]
C600893.1	1	NP_989104	1	0.85	198	0.345277	0.586319	Hypothetical protein MGC76170 [Xenopus tropicalis]
C707774.1	1	JC5807trp3	0.99	0.12	90.9	0.5	0.663265	JC5807trp3 protein - rat
C608834.1	1	XP_001331232	0.99	0.56	80.1	0.278049	0.453659	hypothetical protein [Danio rerio]
C601965.1	1	XP_547438	0.99	0.7	89	0.287234	0.505319	similar to High Incidence of Males (increased X chromosome loss) family member (him-4) [Canis familiaris]
C707464.1	1	XP_538205	0.99	0.11	86.3	0.463415	0.658537	similar to Filamin A (Alpha-filamin) (Filamin 1) (Endothelial actin-binding protein) (Actin-binding protein 280) (ABP-280) (Nonmuscle filamin) isoform 1 [Canis familiaris]
C717501.1	1	XP_001134856	0.99	0.33	83.2	0.270642	0.518349	similar to 4930578N16Rik protein [Pan troglodytes]
C713949.1	1	XP_580785	0.99	0.18	221	0.532995	0.720812	similar to MORC family CW-type zinc finger protein 2 (Zinc finger CW-type coiled-coil domain protein 1) isoform 1 [Bos taurus]
C713658.1	1	XP_001177957	0.98	0.14	97.1	0.468085	0.680851	similar to Sortilin 1 [Strongylocentrotus purpuratus]
C704521.1	1	AAH77639	0.97	0.24	82.8	0.376238	0.613861	Acy1-prov protein [Xenopus laevis]
C717950.1	1	BAB85484	0.97	0.16	81.6	0.529412	0.720588	MAPK kinase 7 [Xenopus laevis]
C701661.1	1	XP_791465	0.97	0.27	86.7	0.408163	0.663265	similar to Tetratricopeptide repeat domain 4 [Strongylocentrotus purpuratus]
C606507.1	1	XP_001005109	0.97	0.82	126	0.288889	0.385185	similar to Sex-determining region Y protein (Testis-determining factor) [Mus musculus]
C718888.1	1	XP_419835	0.96	0.04	85.1	0.469136	0.679012	similar to midasin [Gallus gallus]
C710903.1	1	XP_421338	0.96	0.13	83.6	0.447619	0.657143	similar to LOC398446 protein [Gallus gallus]
C607645.1	1	NP_001003539	0.96	0.92	116	0.410959	0.582192	NudC domain containing 2 [Danio rerio]
C606716.1	1	NP_001007365	0.95	0.41	85.1	0.379032	0.596774	protein LOC492492 [Danio rerio] gb|AAH85575.1| Zgc:103652 [Danio rerio]
C715471.1	1	XP_788611	0.95	0.27	115	0.531532	0.720721	hypothetical protein [Strongylocentrotus purpuratus]
C717234.1	1	CAG08707	0.95	0.16	80.1	0.448276	0.632184	unnamed protein product [Tetraodon nigroviridis]
C605444.1	1	XP_001101062	0.94	0.19	132	0.378641	0.582524	similar to family with sequence similarity 13, member A1 isoform a [Macaca mulatta]
C601777.1	1	NP_001075017	0.94	0.08	80.5	0.338129	0.510791	zinc finger protein 650 [Mus musculus]
C603970.1	1	AAH87396	0.93	0.43	87	0.269784	0.464029	LOC496006 protein [Xenopus laevis]
C602237.1	1	XP_001362450	0.93	0.06	87	0.44898	0.673469	similar to CLIP-associating protein 1 [Monodelphis domestica]
C715605.1	1	XP_790066	0.93	0.22	80.1	0.350877	0.570175	hypothetical protein [Strongylocentrotus purpuratus]
C713360.1	1	AAH76779	0.93	0.06	82.4	0.451923	0.615385	MGC83682 protein [Xenopus laevis]
C710661.1	1	XP_001380514	0.93	0.16	88.6	0.320513	0.551282	similar to p300/CBP-associated factor, [Monodelphis domestica]
C612314.1	1	XP_001005109	0.91	0.81	82.4	0.324742	0.427835	similar to Sex-determining region Y protein (Testis-determining factor) [Mus musculus]
C700215.1	1	XP_001232942	0.9	0.24	97.1	0.412844	0.605505	similar to beta2-syntrophin [Gallus gallus]
C715611.1	1	XP_792372	0.89	0.1	87.8	0.677419	0.774194	similar to 13S condensin XCAP-D2 subunit, partial [Strongylocentrotus purpuratus]
C605446.1	1	AAI27298	0.88	0.08	80.5	0.540984	0.655738	Unknown (protein for MGC:145717) [Xenopus tropicalis]
C711213.1	1	XP_536940	0.87	0.2	84.3	0.527027	0.72973	hypothetical protein XP_536940 [Canis familiaris]
C608019.1	1	Q8MIU0	0.87	0.82	208	0.309255	0.462754	tyrosinase [Bos taurus]
C601019.1	1	AAH74207	0.87	0.25	85.1	0.287179	0.45641	MGC82133 protein [Xenopus laevis]
C602642.1	1	CAM56526	0.87	0.05	86.3	0.373239	0.457746	protein similar to vertebrate chromodomain helicase DNA binding protein family [Danio rerio]
C701113.1	1	AAH78130	0.87	0.51	84	0.416	0.52	MGC84531 protein [Xenopus laevis]
C712082.1	1	XP_790678	0.86	0.15	88.6	0.343023	0.505814	similar to vacuolar sorting protein 54 long isoform [Strongylocentrotus purpuratus]
C603499.1	1	NP_001003514	0.85	0.28	136	0.356481	0.546296	Cut-like 1 [Danio rerio]
C604018.1	1	XP_001331282	0.84	0.48	89	0.309524	0.504762	hypothetical protein [Danio rerio]
C603043.1	1	XP_214898	0.82	0.9	100	0.318584	0.526549	similar to Myb-interacting protein 40 CG15119-PA [Rattus norvegicus]
C707483.1	1	XP_419046	0.82	0.13	81.3	0.432432	0.504505	similar to erythrocyte membrane protein band 4.1 like 4B [Gallus gallus]
C608230.1	1	AAH72348	0.81	0.13	90.1	0.373913	0.608696	MGC83495 protein [Xenopus laevis]
C608625.1	1	ABN58657	0.8	0.52	149	0.334545	0.498182	tyrosinase [Mustela putorius furo]
C600546.1	1	XP_707290	0.8	0.48	82.8	0.289062	0.390625	hypothetical protein LOC334827 isoform 2 [Danio rerio]
C706901.1	1	XP_858791	0.8	0.05	102	0.45	0.63	similar to Myoferlin (Fer-1 like protein 3) isoform 4 [Canis familiaris]
C607894.1	1	CAG04308	0.8	0.23	94.7	0.372881	0.618644	protein product [Tetraodon nigroviridis]
C709568.1	1	XP_788611	0.8	0.25	102	0.524752	0.70297	hypothetical protein [Strongylocentrotus purpuratus]
C711177.1	1	EAW99763	0.78	0.04	83.6	0.479592	0.602041	ysferlin, limb girdle muscular dystrophy 2B (autosomal recessive), isoform CRA_a [Homo sapiens]
C707190.1	1	XP_001187699	0.77	0.31	122	0.384146	0.615854	hypothetical protein [Strongylocentrotus purpuratus]
C711347.1	1	XP_783289	0.77	0.21	85.9	0.367188	0.570312	similar to Wu:fe11b04 protein (Protein phosphatase 4, regulatory subunit 2) [Strongylocentrotus purpuratus]
C611344.1	1	XP_793449	0.76	0.71	192	0.346429	0.589286	hypothetical protein [Strongylocentrotus purpuratus]
C700214.1	1	XP_611249	0.75	0.1	82	0.480519	0.649351	similar to Solute carrier organic anion transporter family, member 4A1 [Bos taurus]
C710879.1	1	Q16960	0.75	0.15	90.1	0.5	0.697917	dynein intermediate chain 3 [Anthocidaris crassispina]
C715248.1	1	XP_788751	0.75	0.23	95.9	0.395161	0.596774	similar to DC2-related axonemal dynein intermediate chain 4 [Strongylocentrotus purpuratus]
C704703.1	1	BAC16538	0.73	0.29	89.4	0.416667	0.614583	cathepsin L [Engraulis japonicus]
C708449.1	1	XP_228087	0.73	0.26	82.4	0.353741	0.510204	similar to suppressor of hairy wing homolog 2 [Rattus norvegicus]
C711461.1	1	CAJ82630	0.72	0.42	107	0.361111	0.597222	novel protein [Xenopus tropicalis]
C609903.1	1	NP_990076	0.72	0.36	206	0.582192	0.787671	arginine:glycine amidinotransferase [Gallus gallus]
C705026.1	1	XP_001254724	0.71	0.17	80.1	0.525	0.7	similar to MAP kinase kinase 7 gamma 1 [Bos taurus]
C605467.1	1	CAF98520	0.7	0.7	82.4	0.272277	0.514851	protein product (similar to Complement component 1, q subcomponent binding protein) [Tetraodon nigroviridis]
C603539.1	1	CAJ82947	0.67	0.53	84.3	0.246154	0.434615	collagen, type XI, alpha 1 [Xenopus tropicalis]
C715526.1	1	CAF92099	0.66	0.31	80.9	0.403846	0.605769	unnamed protein product [Tetraodon nigroviridis]
C709442.1	1	XP_001070255	0.66	0.06	108	0.605634	0.71831	similar to High Incidence of Males (increased X chromosome loss) family member (him-4) [Rattus norvegicus]
C608224.1	1	XP_001187086	0.66	0.04	89.4	0.421569	0.676471	similar to KIAA0445 protein [Strongylocentrotus purpuratus] ref|XP_786339.2| PREDICTED: similar to KIAA0445 protein [Strongylocentrotus purpuratus]
C607524.1	1	AAI35925	0.65	0.42	97.4	0.348571	0.577143	Unknown (protein for MGC:121766) [Xenopus tropicalis]
C610003.1	1	NP_001004436	0.65	0.08	87.4	0.43	0.65	apart-like homolog [Mus musculus]
C711868.1	1	XP_420609	0.65	0.07	100	0.581081	0.72973	similar to MOP-4 [Gallus gallus]
C609396.1	1	XP_419942	0.65	0.21	91.3	0.337748	0.536424	similar to Cleavage and Polyadenylation Specifity Factor protein [Gallus gallus]
C714247.1	1	Q6DFC2	0.63	0.28	134	0.45098	0.686275	MGC83791 protein [Xenopus laevis]
C612156.1	1	NP_001009258	0.62	0.29	124	0.365854	0.526829	Checkpoint with forkhead and ring finger domains [Rattus norvegicus]
C700115.1	1	XP_794557	0.62	0.3	115	0.495652	0.73913	similar to zinc finger, MYND-type containing 12 [Strongylocentrotus purpuratus]
C605210.1	1	XP_001194644	0.62	0.51	80.5	0.306773	0.438247	hypothetical protein, partial [Strongylocentrotus purpuratus]
C612285.1	1	CAG09826	0.6	0.23	80.5	0.294798	0.491329	unnamed protein product [Tetraodon nigroviridis]
C709944.1	1	CAF91500	0.6	0.44	85.9	0.351145	0.59542	protein product [Tetraodon nigroviridis]
C603036.1	1	AAI23367	0.6	0.93	129	0.401274	0.573248	MGC154882 protein [Xenopus laevis]
C611967.1	1	XP_790066	0.59	0.61	97.8	0.247525	0.422442	hypothetical protein [Strongylocentrotus purpuratus]
C601910.1	1	XP_788611	0.59	0.66	155	0.518987	0.677215	hypothetical protein [Strongylocentrotus purpuratus]
C605526.1	1	XP_001338368	0.59	0.57	87	0.333333	0.497354	hypothetical protein (similar to C1q and tumor necrosis factor related protein 3 isoform b)[Danio rerio]
C606666.1	1	XP_001183006	0.58	0.13	90.9	0.363636	0.55303	hypothetical protein [Strongylocentrotus purpuratus]
C612114.1	1	XP_001336637	0.58	0.14	85.9	0.407407	0.601852	hypothetical protein [Danio rerio]
C711788.1	1	XP_001187404	0.57	0.46	89.4	0.412281	0.631579	similar to small GTPase Ras-dva-2 [Strongylocentrotus purpuratus]
C712208.1	1	CAL49373	0.57	0.1	81.6	0.483146	0.539326	protein similar to human hypothetical protein FLJ11301 [Xenopus tropicalis]
C717737.1	1	XP_001372809	0.56	0.13	80.1	0.472973	0.648649	hypothetical protein [Monodelphis domestica]
C609404.1	1	XP_001363235	0.56	0.66	87.8	0.294118	0.470588	similar to synaptogyrin 3 [Monodelphis domestica]
C601062.1	1	XP_001363217	0.55	0.98	103	0.386364	0.568182	similar to RIKEN cDNA 1810020D17 gene [Monodelphis domestica]
C705158.1	1	XP_540237	0.55	0.04	89	0.539474	0.697368	similar to Dysferlin (Dystrophy associated fer-1-like protein) (Fer-1 like protein 1) [Canis familiaris]
C609490.1	1	AAH98882	0.53	0.39	88.2	0.269006	0.538012	Nupl1 protein [Danio rerio]
C603842.1	1	AAH54991	0.51	0.51	80.5	0.378788	0.545455	Rbm7-prov protein [Xenopus laevis]
C709027.1	1	AAC50892	0.5	0.29	89.4	0.505155	0.628866	FUSE binding protein 2 [Homo sapiens]
C715632.1	1	EAW88064	0.49	0.3	88.2	0.474227	0.56701	ribosomal protein L7a, isoform CRA_d [Homo sapiens]
C609764.1	1	XP_001191314	0.49	0.18	183	0.457399	0.623318	similar to SJCHGC04689 protein [Strongylocentrotus purpuratus]
C602802.1	1	AAH90581	0.49	0.22	85.5	0.458333	0.625	resistance-associated overexpressed protein [Xenopus tropicalis]
C715824.1	1	XP_788611	0.48	0.26	134	0.644231	0.778846	hypothetical protein [Strongylocentrotus purpuratus]
C703606.1	1	EAW91444	0.47	0.32	99.8	0.534884	0.686047	kelch-like 12, isoform CRA_a [Homo sapiens]
C604869.1	1	XP_414920	0.47	0.08	84	0.59322	0.779661	similar to elongation factor-2 kinase [Gallus gallus]
C600887.1	1	AAH73715	0.47	0.34	94.4	0.419643	0.580357	MGC83658 protein (zinc finger, DHHC domain containing) [Xenopus laevis]
C704575.1	1	XP_001179259	0.44	0.4	112	0.706667	0.773333	similar to LOC495986 protein [Strongylocentrotus purpuratus]
C609987.1	1	XP_701038	0.42	0.36	94.7	0.504348	0.643478	similar to calponin alpha [Danio rerio]
C609174.1	1	NP_766507	0.42	0.69	84.7	0.28866	0.402062	hypothetical protein LOC244721 [Mus musculus]
C604248.1	1	XP_701038	0.42	0.36	83.2	0.491379	0.62069	similar to calponin alpha [Danio rerio]
C719356.1	1	CAF94391	0.4	0.06	88.2	0.460674	0.696629	unnamed protein product [Tetraodon nigroviridis]
C711127.1	1	XP_001365744	0.4	0.35	83.2	0.374046	0.51145	similar to OTU domain, ubiquitin aldehyde binding 1 [Monodelphis domestica]
C611172.1	1	AAI21352	0.39	0.29	93.6	0.42069	0.544828	Unknown (protein for IMAGE:7793898) [Xenopus tropicalis]
C601183.1	1	XP_783062	0.39	0.21	85.9	0.365079	0.642857	similar to Tpr, partial [Strongylocentrotus purpuratus]
C607467.1	1	CAF97476	0.38	0.29	90.1	0.360215	0.478495	protein product [Tetraodon nigroviridis]
C601287.1	1	XP_237071	0.36	0.07	90.9	0.479167	0.635417	similar to REV1-like [Rattus norvegicus]
C612144.1	1	AAI05894	0.36	0.47	100	0.451923	0.701923	Carbonyl reductase 1 [Rattus norvegicus]
C610550.1	1	XP_580785	0.34	0.07	89.4	0.4875	0.6875	similar to MORC family CW-type zinc finger protein 2 (Zinc finger CW-type coiled-coil domain protein 1) isoform 1 [Bos taurus]
C705216.1	1	XP_782370	0.34	0.07	134	0.873239	0.929577	similar to SJCHGC09380 protein [Strongylocentrotus purpuratus]
C606093.1	1	XP_785756	0.33	0.55	88.2	0.346667	0.56	similar to Ttc19 protein [Strongylocentrotus purpuratus]
C602597.1	1	XP_001231894	0.32	0.27	86.7	0.425287	0.62069	similar to UDP-galactose:2-acetamido-2-deoxy-D- glucose3beta-galactosyltransferase [Gallus gallus]
C606997.1	1	XP_788611	0.32	0.21	121	0.670455	0.818182	hypothetical protein [Strongylocentrotus purpuratus]
C610897.1	1	NP_990381	0.31	0.28	83.6	0.351562	0.59375	nucleotide 3' phosphodiesterase [Gallus gallus]
C600556.1	1	XP_784127	0.27	0.16	96.3	0.371622	0.567568	hypothetical protein [Strongylocentrotus purpuratus]
C605099.1	1	XP_797208	0.26	0.15	85.5	0.409524	0.6	similar to DEAD/H box 51 RNA helicase, partial [Strongylocentrotus purpuratus]
C603701.1	1	EAW91444	0.26	0.43	110	0.52381	0.657143	kelch-like 12, isoform CRA_a [Homo sapiens]
C606075.1	1	CAM56405	0.24	0.16	80.1	0.678571	0.875	similar to vertebrate PRP18 pre-mRNA processing factor 18 homolog (PRPF18) [Danio rerio]
C602257.1	1	XP_001336526	0.18	0.06	82	0.616667	0.8	hypothetical protein [Danio rerio]
C612068.1	1	CAF96213	0.17	0.64	81.6	0.435185	0.583333	unnamed protein product [Tetraodon nigroviridis]
C609772.1	1	XP_786324	0.13	0.14	80.5	0.394737	0.671053	similar to MGC84409 protein [Strongylocentrotus purpuratus]
C608582.1	0	XP_797418	1	0.29	149	0.349593	0.520325	similar to endonuclease-reverse transcriptase [Strongylocentrotus purpuratus]
C703029.1	0	XP_001132875	1	0.99	144	0.893333	0.906667	hypothetical protein [Homo sapiens]
C705302.1	0	NP_956389	1	0.15	85.1	0.505376	0.645161	Asparagine synthetase domain containing 1 [Danio rerio]
C607797.1	0	XP_001187086	1	0.23	107	0.315789	0.5311	similar to KIAA0445 protein [Strongylocentrotus purpuratus]
C609962.1	0	XP_797418	1	0.31	156	0.366412	0.545802	similar to endonuclease-reverse transcriptase [Strongylocentrotus purpuratus]
C605911.1	0	CAF90089	1	0.17	82	0.303738	0.378505	protein product [Tetraodon nigroviridis]
C718753.1	0	CAF93081	1	0.11	82.8	0.366667	0.486667	unnamed protein product (similar to Vpr (HIV-1) binding protein, isoform 1) [Tetraodon nigroviridis]
C605661.1	0	NP_001012962	1	0.21	84.7	0.304	0.476	viralicidic activity 2-like 2 [Gallus gallus]
C607116.1	0	XP_797418	1	0.24	124	0.373786	0.524272	similar to endonuclease-reverse transcriptase [Strongylocentrotus purpuratus]
C610043.1	0	XP_797418	1	0.32	144	0.323529	0.496324	similar to endonuclease-reverse transcriptase [Strongylocentrotus purpuratus]
C602205.1	0	XP_792596	1	0.35	86.3	0.3125	0.445833	similar to MGC83063 protein (similar to ubiquitin specific protease 44) [Strongylocentrotus purpuratus]
C608953.1	0	XP_797418	1	0.33	154	0.330961	0.498221	similar to endonuclease-reverse transcriptase [Strongylocentrotus purpuratus]
C710852.1	0	XP_797418	1	0.19	160	0.481481	0.691358	similar to endonuclease-reverse transcriptase [Strongylocentrotus purpuratus]
C700922.1	0	XP_001070820	1	0.04	100	0.942308	0.961538	similar to TBC1 domain family, member 8 isoform 5 [Rattus norvegicus]
C718444.1	0	XP_693497	1	0.3	93.6	0.344828	0.455172	hypothetical protein [Danio rerio]
C710732.1	0	XP_001063867	1	0.29	238	0.966102	0.991525	similar to Calsequestrin-1 precursor (Calsequestrin, skeletal muscle isoform) [Rattus norvegicus]
C602300.1	0	XP_546556	0.99	0.09	82.4	0.403509	0.596491	similar to Ankyrin repeat and FYVE domain protein 1 (Ankyrin repeats hooked to a zinc finger motif) [Canis familiaris]
C718538.1	0	CAM21137	0.99	0.03	155	0.936709	0.974684	nebulin [Mus musculus]
C601305.1	0	NP_001075708.1	0.99	0.24	197	0.98913	1	creatine kinase, muscle [Oryctolagus cuniculus]
C601129.1	0	BAB26361	0.99	0.57	81.3	0.260586	0.439739	unnamed protein product [Mus musculus]
C610609.1	0	XP_797418	0.99	0.2	111	0.385965	0.538012	similar to endonuclease-reverse transcriptase [Strongylocentrotus purpuratus]
C704283.1	0	XP_797418	0.99	0.21	101	0.337017	0.524862	similar to endonuclease-reverse transcriptase [Strongylocentrotus purpuratus]
C611012.1	0	XP_797418	0.99	0.28	106	0.312236	0.485232	similar to endonuclease-reverse transcriptase [Strongylocentrotus purpuratus]
C711504.1	0	XP_797418	0.99	0.17	108	0.404255	0.602837	similar to endonuclease-reverse transcriptase [Strongylocentrotus purpuratus]
C600836.1	0	XP_797418	0.99	0.17	82.8	0.3125	0.520833	similar to endonuclease-reverse transcriptase [Strongylocentrotus purpuratus]
C706857.1	0	XP_797418	0.99	0.19	96.3	0.33125	0.53125	similar to endonuclease-reverse transcriptase [Strongylocentrotus purpuratus]
C603167.1	0	XP_797418	0.99	0.29	128	0.318367	0.506122	similar to endonuclease-reverse transcriptase [Strongylocentrotus purpuratus]
C611118.1	0	XP_797418	0.99	0.18	102	0.355705	0.530201	similar to endonuclease-reverse transcriptase [Strongylocentrotus purpuratus]
C708792.1	0	CAH90917	0.99	0.12	92.4	0.480769	0.634615	hypothetical protein (cardiomyopathy associated 5) [Pongo pygmaeus]
C706740.1	0	NP_956583	0.99	0.22	113	0.482456	0.649123	hypothetical protein LOC393259 (similar to cytosolic sialic acid 9-O-acetylesterase homolog isoform 2) [Danio rerio]
C603107.1	0	XP_694540	0.99	0.92	97.8	0.272425	0.438538	hypothetical protein [Danio rerio]
C600338.1	0	XP_001133083	0.99	0.24	178	0.485149	0.529703	hypothetical protein [Homo sapiens]
C610683.1	0	XP_001335605	0.99	0.09	82.4	0.28436	0.478673	similar to pol polyprotein [Danio rerio]
C714897.1	0	XP_001362644	0.98	0.9	81.6	0.401639	0.54918	similar to leucine-rich protein [Monodelphis domestica]
C610606.1	0	XP_797418	0.98	0.19	103	0.363057	0.55414	similar to endonuclease-reverse transcriptase [Strongylocentrotus purpuratus]
C715866.1	0	XP_418456	0.98	0.11	101	0.371429	0.578571	similar to WD repeat domain 67 [Gallus gallus]
C608349.1	0	XP_797418	0.98	0.3	140	0.339921	0.521739	similar to endonuclease-reverse transcriptase [Strongylocentrotus purpuratus]
C700912.1	0	XP_417562	0.98	0.07	87	0.359375	0.554688	hypothetical protein [Gallus gallus]
C713230.1	0	CAM24262	0.98	0	99	0.790323	0.790323	titin [Mus musculus]
C609657.1	0	XP_001380595	0.98	0.07	140	0.298305	0.464407	similar to polycystic kidney and hepatic disease 1 (autosomal recessive)-like 1 [Monodelphis domestica]
C718260.1	0	XP_797418	0.98	0.19	89.7	0.31677	0.509317	similar to endonuclease-reverse transcriptase [Strongylocentrotus purpuratus]
C703577.1	0	XP_240636	0.98	0.21	124	0.590476	0.609524	similar to non-POU domain containing, octamer-binding [Rattus norvegicus]
C612526.1	0	CAD87780	0.98	0.24	84	0.310345	0.488506	protein similar to human titin (TTN) [Danio rerio]
C717961.1	0	XP_797418	0.98	0.21	88.2	0.331492	0.513812	similar to endonuclease-reverse transcriptase [Strongylocentrotus purpuratus]
C716723.1	0	XP_797418	0.98	0.14	83.6	0.403361	0.621849	similar to endonuclease-reverse transcriptase [Strongylocentrotus purpuratus]
C715241.1	0	XP_001191844	0.98	0.8	102	0.297753	0.573034	hypothetical protein [Strongylocentrotus purpuratus]
C718411.1	0	XP_797418	0.98	0.2	92.8	0.315152	0.533333	similar to endonuclease-reverse transcriptase [Strongylocentrotus purpuratus]
C700416.1	0	CAM24263	0.97	0.01	155	0.97561	0.987805	titin [Mus musculus]
C609249.1	0	XP_797418	0.97	0.31	160	0.349624	0.537594	similar to endonuclease-reverse transcriptase [Strongylocentrotus purpuratus]
C709842.1	0	XP_697606	0.97	0.48	99.4	0.354651	0.552326	hypothetical protein [Danio rerio]
C600125.1	0	XP_797418	0.97	0.18	154	0.474026	0.701299	similar to endonuclease-reverse transcriptase [Strongylocentrotus purpuratus]
C711583.1	0	XP_797418	0.97	0.19	112	0.349398	0.566265	similar to endonuclease-reverse transcriptase [Strongylocentrotus purpuratus]
C706276.1	0	NP_001034100	0.97	0.21	157	0.598639	0.659864	Connector enhancer of kinase suppressor of Ras 1 [Rattus norvegicus]
C601139.1	0	XP_001156223	0.97	0.49	103	0.294964	0.485612	apoptosis inhibitor 5 isoform 2 [Pan troglodytes]
C702943.1	0	EAX00510	0.97	0.23	181	0.866667	0.895238	restin-like 2, isoform CRA_b [Homo sapiens]
C611655.1	0	XP_001202680	0.97	0.64	113	0.304167	0.491667	hypothetical protein, partial [Strongylocentrotus purpuratus]
C711767.1	0	AAM18871	0.96	0.35	85.5	0.273684	0.489474	unknown [Branchiostoma floridae]
C707166.1	0	NP_001073672	0.96	0.29	82.4	0.357664	0.547445	heparan sulfate 6-O-sulfotransferase 1b [Danio rerio]
C703318.1	0	XP_797418	0.96	0.13	90.9	0.407407	0.638889	similar to endonuclease-reverse transcriptase [Strongylocentrotus purpuratus]
C603308.1	0	XP_001345721	0.96	0.34	120	0.466165	0.62406	hypothetical protein [Danio rerio]
C602604.1	0	XP_001076243	0.96	0.27	90.1	0.293578	0.46789	similar to component of oligomeric golgi complex 2 isoform 2 [Rattus norvegicus]
C607500.1	0	XP_001232498	0.96	0.32	130	0.339623	0.542453	similar to Translin-associated factor X interacting protein 1 [Gallus gallus]
C610513.1	0	XP_797418	0.95	0.28	85.1	0.254098	0.45082	similar to endonuclease-reverse transcriptase [Strongylocentrotus purpuratus]
C716902.1	0	XP_797418	0.95	0.17	89.7	0.375839	0.52349	similar to endonuclease-reverse transcriptase [Strongylocentrotus purpuratus]
C708732.1	0	XP_797418	0.95	0.14	86.3	0.349206	0.555556	similar to endonuclease-reverse transcriptase [Strongylocentrotus purpuratus]
C604008.1	0	XP_788615	0.95	0.23	87	0.288557	0.492537	similar to endonuclease-reverse transcriptase [Strongylocentrotus purpuratus]
C709045.1	0	XP_797418	0.95	0.19	108	0.359756	0.591463	similar to endonuclease-reverse transcriptase [Strongylocentrotus purpuratus]
C700342.1	0	XP_784024	0.95	0.06	84	0.525641	0.666667	similar to supervillin; P205 [Strongylocentrotus purpuratus]
C602306.1	0	XP_001232706	0.95	0.37	86.3	0.321212	0.509091	hypothetical protein [Gallus gallus]
C704731.1	0	BAD83646	0.95	0.54	99.4	0.363057	0.573248	deoxyribonuclease I [Pagrus major]
C706277.1	0	XP_001378526	0.95	0.14	82.8	0.316092	0.54023	hypothetical protein (Leucine--tRNA ligase)[Monodelphis domestica]
C704993.1	0	CAG00080	0.95	0.32	102	0.327044	0.584906	unnamed protein product [Tetraodon nigroviridis]
C706435.1	0	XP_219971	0.95	0.08	93.6	0.51	0.68	similar to SH3 multiple domains 1 [Rattus norvegicus]
C703014.1	0	NP_001077001	0.94	0.1	111	0.662921	0.662921	protein LOC787450 [Bos taurus]
C706400.1	0	XP_544542	0.94	0.1	95.1	0.358779	0.610687	similar to ciliary rootlet coiled-coil, rootletin [Canis familiaris]
C605814.1	0	XP_786434	0.94	0.21	86.3	0.353741	0.52381	similar to LOC398069 protein [Strongylocentrotus purpuratus]
C602874.1	0	CAF94001	0.94	0.14	119	0.594059	0.693069	protein product [Tetraodon nigroviridis]
C711276.1	0	NP_001019789	0.94	0.03	104	0.540541	0.63964	cardiomyopathy associated 3 [Mus musculus]
C717936.1	0	XP_230814	0.94	0.04	228	0.957983	0.983193	similar to chromodomain helicase DNA binding protein 6 [Rattus norvegicus]
C608449.1	0	NP_001012925	0.94	0.39	80.5	0.377778	0.562963	ectonucleoside triphosphate diphosphohydrolase 1 [Gallus gallus]
C601482.1	0	XP_797418	0.93	0.28	106	0.299145	0.448718	similar to endonuclease-reverse transcriptase [Strongylocentrotus purpuratus]
C715584.1	0	XP_001195950	0.93	0.64	90.9	0.392	0.568	hypothetical protein, partial [Strongylocentrotus purpuratus]
C714002.1	0	XP_790732	0.93	0.11	80.5	0.407692	0.576923	similar to Grip1 protein [Strongylocentrotus purpuratus]
C703859.1	0	XP_001186512	0.93	0.24	91.7	0.344262	0.581967	similar to SJCHGC02549 protein [Strongylocentrotus purpuratus]
C610030.1	0	AAH73336	0.93	0.54	80.1	0.333333	0.477124	MGC80748 protein [Xenopus laevis]
C709238.1	0	AAF31692	0.93	0.07	97.4	0.494505	0.637363	Niemann-Pick type C1 protein [Cricetulus griseus]
C603160.1	0	CAM24263	0.93	0.04	83.2	0.974359	1	titin [Mus musculus]
C606606.1	0	AAH70786	0.92	0.14	80.1	0.257576	0.494949	MGC83828 protein [Xenopus laevis]
C709890.1	0	XP_797418	0.92	0.17	99	0.373239	0.556338	similar to endonuclease-reverse transcriptase [Strongylocentrotus purpuratus]
C612434.1	0	XP_690922	0.92	0.27	127	0.448276	0.648276	similar to LOC495693 protein [Danio rerio]
C611862.1	0	NP_001072616	0.91	0.29	88.2	0.331429	0.508571	protein LOC780072 [Xenopus tropicalis]
C605994.1	0	XP_526867	0.91	0.81	80.1	0.285199	0.397112	EGF-like repeats and discoidin I-like domains-containing protein 3 isoform 4 [Pan troglodytes]
C606704.1	0	CAG09085	0.89	1	88.6	0.247525	0.452145	unnamed protein product [Tetraodon nigroviridis]
C700048.1	0	NP_001014284	0.89	0.24	116	0.482143	0.705357	protein LOC366515 [Rattus norvegicus]
C603869.1	0	XP_797418	0.89	0.18	91.7	0.355705	0.516779	similar to endonuclease-reverse transcriptase [Strongylocentrotus purpuratus]
C710068.1	0	XP_215947	0.89	0.07	152	0.737374	0.787879	similar to Nuclear receptor coactivator 3 (NCoA-3) (Thyroid hormone receptor activator molecule 1) (TRAM-1) (ACTR) (Receptor-associated coactivator 3) (RAC-3)(Steroid receptor coactivator) [Rattus norvegicus]
C707858.1	0	XP_341119	0.89	0.14	87	0.288889	0.45	similar to pleckstrin homology domain containing, family A member 6 [Rattus norvegicus]
C710952.1	0	XP_001182856	0.89	0.22	86.7	0.256545	0.507853	similar to 13S condensin XCAP-D2 subunit, partial [Strongylocentrotus purpuratus]
C600481.1	0	XP_797418	0.88	0.18	105	0.38961	0.597403	similar to endonuclease-reverse transcriptase [Strongylocentrotus purpuratus]
C600010.1	0	XP_797418	0.88	0.12	87.4	0.407767	0.650485	similar to endonuclease-reverse transcriptase [Strongylocentrotus purpuratus]
C611379.1	0	NP_001038575	0.88	0.2	116	0.323383	0.507463	protein LOC566596 [Danio rerio] emb|CAI20681.1| novel protein [Danio rerio]
C718557.1	0	XP_001232034	0.88	0.71	292	0.993056	0.993056	hypothetical protein [Gallus gallus]
C601502.1	0	XP_987582	0.88	0.98	102	0.234867	0.324455	hypothetical protein [Mus musculus]
C715555.1	0	XP_797418	0.88	0.17	92.8	0.340136	0.55102	similar to endonuclease-reverse transcriptase [Strongylocentrotus purpuratus]
C701058.1	0	YP_537129	0.87	0.28	191	0.602339	0.707602	NADH dehydrogenase subunit 5 [Cricetulus griseus]
C703267.1	0	CAG02253	0.87	0.5	97.8	0.329545	0.477273	unnamed protein product [Tetraodon nigroviridis]
C606362.1	0	XP_001373977	0.87	0.43	81.3	0.19403	0.360697	hypothetical protein [Monodelphis domestica]
C606984.1	0	NP_001025441	0.87	0.27	88.6	0.266667	0.436111	protein LOC573631 (RAB11 family interacting protein 4 [Danio rerio]
C600228.1	0	XP_784928	0.87	0.27	80.5	0.218579	0.423497	similar to eIF-2Bepsilon [Strongylocentrotus purpuratus]
C702216.1	0	XP_001250625	0.86	0.05	80.5	0.368421	0.466165	similar to nucleoporin 98kD isoform 1 [Bos taurus]
C609450.1	0	XP_580486	0.86	0.14	100	0.325581	0.5	similar to DNA cross-link repair 1A (PSO2 homolog) [Bos taurus]
C602605.1	0	XP_417503	0.86	0.87	89.7	0.387931	0.586207	similar to prefoldin subunit 4 [Gallus gallus]
C610416.1	0	XP_789472	0.85	0.08	106	0.352657	0.516908	similar to telomerase-associated protein 1 [Strongylocentrotus purpuratus]
C609502.1	0	AAK32875	0.85	0.48	81.6	0.338164	0.497585	cyclin B1 [Rana dybowskii]
C606478.1	0	XP_684784	0.85	0.2	106	0.391813	0.549708	hypothetical protein [Danio rerio]
C608112.1	0	XP_797418	0.85	0.17	113	0.394737	0.631579	similar to endonuclease-reverse transcriptase [Strongylocentrotus purpuratus] ref|XP_001180087.1|
C718622.1	0	XP_001331323	0.85	0.62	121	0.347305	0.580838	hypothetical protein [Danio rerio]
C710918.1	0	NP_001016060	0.85	0.21	82	0.45614	0.622807	karyopherin (importin) alpha 3 [Xenopus tropicalis]
C608288.1	0	NP_956271	0.83	0.31	80.1	0.338129	0.553957	Vacuolar protein sorting-associated protein 36 [Danio rerio]
C709832.1	0	XP_001186857	0.83	0.24	134	0.365	0.555	similar to Os11g0297800 [Strongylocentrotus purpuratus]
C703806.1	0	XP_001181693	0.82	0.15	88.2	0.446602	0.660194	similar to CCR4-NOT transcription complex, subunit 1 [Strongylocentrotus purpuratus]
C700564.1	0	XP_797418	0.82	0.14	83.6	0.382609	0.565217	similar to endonuclease-reverse transcriptase [Strongylocentrotus purpuratus]
C603993.1	0	AAH77391	0.82	0.23	103	0.333333	0.460317	MGC81672 protein [Xenopus laevis]
C704177.1	0	XP_794127	0.82	0.16	88.2	0.398305	0.601695	similar to Cog2 protein [Strongylocentrotus purpuratus]
C712568.1	0	NP_001029373	0.82	0.66	95.9	0.833333	0.833333	ubiquinol-cytochrome c reductase hinge protein [Macaca mulatta]
C610143.1	0	XP_526633	0.82	0.14	81.6	0.428571	0.579832	ATP-binding cassette, sub-family G, member 2 [Pan troglodytes]
C706562.1	0	XP_001193030	0.82	0.2	84	0.510417	0.625	hypothetical protein, partial [Strongylocentrotus purpuratus]
C603802.1	0	XP_858478	0.81	0.68	89	0.231511	0.421222	similar to IQ motif containing G isoform 4 [Canis familiaris]
C713207.1	0	XP_344917	0.81	0.06	128	0.63	0.77	similar to myocyte induction differentiation originator [Rattus norvegicus]
C607574.1	0	XP_783781	0.81	0.46	83.2	0.273171	0.429268	hypothetical protein [Strongylocentrotus purpuratus]
C607366.1	0	XP_001340479	0.8	0.97	80.1	0.24	0.378462	similar to CG3047-PA [Danio rerio]
C611920.1	0	AAH14289	0.8	0.45	83.6	0.237179	0.397436	Cut-like 1 [Mus musculus]
C612154.1	0	XP_419397	0.8	0.59	120	0.348548	0.522822	similar to RIKEN cDNA 0610010K06 gene [Gallus gallus]
C606821.1	0	NP_001029555	0.8	0.8	84.7	0.27451	0.407843	Similar to Phosphatidylinositol N-acetylglucosaminyltransferase subunit C (Phosphatidylinositol-glycan biosynthesis, class C protein) (PIG-C) [Bos taurus]
C610920.1	0	Q4R1I4	0.8	0.25	82	0.265896	0.398844	melanopsin [Branchiostoma belcheri]
C607043.1	0	XP_797418	0.8	0.18	93.2	0.370861	0.529801	similar to endonuclease-reverse transcriptase [Strongylocentrotus purpuratus]
C602042.1	0	EAW87204	0.79	0.11	89.4	0.427419	0.58871	hCG1993380, isoform CRA_c [Homo sapiens]
C604005.1	0	XP_865838	0.79	0.31	81.3	0.235616	0.389041	similar to EH domain binding protein 1 isoform 4 [Canis familiaris]
C603753.1	0	NP_001018322	0.79	0.91	96.7	0.296154	0.465385	Exosome component 6 [Danio rerio]
C602758.1	0	XP_001193594	0.78	0.32	82.8	0.314286	0.514286	similar to endonuclease-reverse transcriptase [Strongylocentrotus purpuratus]
C602616.1	0	XP_788007	0.78	0.22	89	0.295567	0.497537	hypothetical protein, partial [Strongylocentrotus purpuratus]
C601581.1	0	CAG08766	0.78	0.93	91.3	0.277108	0.405622	unnamed protein product [Tetraodon nigroviridis]
C609592.1	0	XP_787388	0.78	0.32	118	0.387283	0.589595	similar to Crystallin, gamma S [Strongylocentrotus purpuratus]
C601336.1	0	XP_788615	0.78	0.35	143	0.309211	0.5	similar to endonuclease-reverse transcriptase [Strongylocentrotus purpuratus]
C605121.1	0	XP_792656	0.77	0.59	95.5	0.372222	0.511111	similar to methyl-CpG binding protein MBD2 [Strongylocentrotus purpuratus]
C701532.1	0	AAH79776	0.77	0.22	92.8	0.391608	0.538462	MGC86278 protein [Xenopus laevis]
C611488.1	0	XP_001177707	0.77	0.07	80.1	0.506329	0.658228	similar to gag-pol polyprotein [Strongylocentrotus purpuratus]
C606003.1	0	NP_001017677	0.77	0.93	95.5	0.295139	0.482639	protein LOC550372 (Ammd protein isoform 1) [Danio rerio]
C607216.1	0	CAF93825	0.76	0.07	83.2	0.290984	0.430328	unnamed protein product [Tetraodon nigroviridis]
C601261.1	0	NP_001004969	0.76	0.92	107	0.25656	0.472303	MGC89319 protein [Xenopus tropicalis]
C605708.1	0	XP_687465	0.76	0.07	84.7	0.366197	0.528169	hypothetical protein [Danio rerio]
C605304.1	0	XP_581038	0.76	0.1	83.6	0.293103	0.435345	similar to myeloid/lymphoid or mixed-lineage leukemia (Afadin) [Bos taurus]
C605652.1	0	XP_797418	0.76	0.27	101	0.311688	0.454545	similar to endonuclease-reverse transcriptase [Strongylocentrotus purpuratus]
C710464.1	0	XP_001055943	0.76	0.03	107	0.809524	0.825397	similar to tensin [Rattus norvegicus]
C711132.1	0	CAG01268	0.75	0.21	84.3	0.305882	0.464706	unnamed protein product [Tetraodon nigroviridis]
C608557.1	0	BAE95179	0.75	0.51	93.2	0.307116	0.468165	protoporphyrinogen oxidase [Danio rerio]
C605375.1	0	XP_780424	0.75	0.18	82.4	0.405172	0.577586	hypothetical protein isoform 1 [Strongylocentrotus purpuratus] ref|XP_001186702.1| PREDICTED: hypothetical protein [Strongylocentrotus purpuratus]
C703620.1	0	XP_001336450	0.74	0.1	111	0.524272	0.699029	hypothetical protein, partial [Danio rerio]
C602930.1	0	XP_001191412	0.74	0.31	92.8	0.288538	0.466403	similar to gag-pol polyprotein [Strongylocentrotus purpuratus]
C603891.1	0	XP_533323	0.74	0.98	85.9	0.33871	0.572581	hypothetical protein XP_533323 [Canis familiaris]
C604159.1	0	AAH55653	0.74	0.26	81.3	0.343284	0.537313	Microspherule protein 1 [Danio rerio]
C703390.1	0	XP_001378216	0.73	0.11	81.6	0.329341	0.473054	similar to Receptor tyrosine-protein kinase erbB-3 precursor (c-erbB3) (Tyrosine kinase-type cell surface receptor HER3) [Monodelphis domestica]
C609229.1	0	AAI16536	0.73	0.7	99.8	0.28839	0.47191	Unknown (protein for IMAGE:8129476) [Danio rerio]
C600280.1	0	XP_001174879	0.73	0.58	136	0.39196	0.562814	hypothetical protein isoform 1 (progestin and adipoQ receptor family member V ) [Pan troglodytes]
C611658.1	0	XP_797418	0.73	0.2	147	0.423729	0.627119	similar to endonuclease-reverse transcriptase [Strongylocentrotus purpuratus]
C610457.1	0	CAG13218	0.73	0.99	103	0.386667	0.58	protein product [Tetraodon nigroviridis]
C611468.1	0	XP_573691	0.72	0.46	274	0.963235	0.985294	similar to myozenin 1 [Rattus norvegicus]
C609736.1	0	NP_001029559	0.72	0.29	82.4	0.262911	0.431925	protein LOC510540 [Bos taurus]
C608486.1	0	XP_789660	0.72	0.15	83.6	0.382609	0.582609	similar to denticleless homolog [Strongylocentrotus purpuratus]
C703395.1	0	AAH68870	0.72	0.98	93.2	0.361842	0.559211	MGC82293 protein [Xenopus laevis]
C601613.1	0	XP_782071	0.72	0.16	92.4	0.446602	0.582524	hypothetical protein [Strongylocentrotus purpuratus]
C608988.1	0	XP_797418	0.71	0.25	180	0.434579	0.626168	similar to endonuclease-reverse transcriptase [Strongylocentrotus purpuratus]
C600551.1	0	XP_001381355	0.7	0.61	95.9	0.257627	0.450847	similar to tumor suppressing STF cDNA 1 [Monodelphis domestica]
C700474.1	0	Q5XHG1	0.7	0.14	94	0.376923	0.523077	phosphodiesterase 4 (Neutral sphingomyelinase 3) (Neutral sphingomyelinase III) (nSMase3) (nSMase-3)[Xenopus laevis]
C606352.1	0	XP_001101984	0.7	0.27	88.2	0.312821	0.45641	dihydropyrimidinase-like 3 isoform 1 [Macaca mulatta]
C704810.1	0	NP_001028407	0.69	0.25	87.8	0.758065	0.854839	motif-containing 40 [Mus musculus]
C610936.1	0	CAG03945	0.69	0.25	90.9	0.355705	0.503356	protein product [Tetraodon nigroviridis]
C602966.1	0	XP_698992	0.69	0.35	173	0.440367	0.610092	hypothetical protein [Danio rerio]
C715506.1	0	AAI14738	0.69	0.23	82.8	0.290816	0.459184	Unknown (protein for MGC:137770) [Bos taurus]
C603355.1	0	XP_001340726	0.69	0.45	97.4	0.325991	0.46696	hypothetical protein [Danio rerio]
C712194.1	0	XP_793502	0.69	0.57	89.7	0.347059	0.517647	hypothetical protein [Strongylocentrotus purpuratus]
C718034.1	0	XP_797418	0.68	0.16	82	0.343284	0.559701	similar to endonuclease-reverse transcriptase [Strongylocentrotus purpuratus]
C608350.1	0	AAI21361	0.68	0.49	95.5	0.294372	0.47619	LOC733721 protein [Xenopus tropicalis]
C608408.1	0	BAE31051	0.68	0.22	195	0.877193	0.877193	unnamed protein product [Mus musculus]
C605957.1	0	NP_001007060	0.68	0.9	85.1	0.325926	0.555556	protein LOC474329 [Danio rerio]
C706695.1	0	XP_696526	0.68	0.39	86.7	0.269737	0.506579	hypothetical protein [Danio rerio]
C607958.1	0	AAH65447	0.68	0.63	93.2	0.282468	0.402597	Ancient ubiquitous protein 1 [Danio rerio]
C608244.1	0	NP_001008170	0.67	0.42	91.3	0.31746	0.529101	MGC88978 protein [Xenopus tropicalis]
C612244.1	0	XP_001362110	0.67	0.67	89	0.26378	0.472441	similar to mKIAA0491 protein (similar to SH3 domain GRB2-like protein B2 (Endophilin B2) isoform 13) [Monodelphis domestica]
C706302.1	0	XP_421614	0.67	0.02	80.9	0.973684	1	hypothetical protein [Gallus gallus]
C710959.1	0	CAG05366	0.67	0.19	80.1	0.515152	0.772727	protein product [Tetraodon nigroviridis]
C611849.1	0	XP_418813	0.66	0.14	99.8	0.380282	0.56338	similar to mKIAA1042 protein [Gallus gallus]
C602583.1	0	XP_001252893	0.66	0.27	143	0.29484	0.461916	similar to KIAA0185 (programmed cell death 11, isoform CRA_a) [Bos taurus]
C705396.1	0	XP_421449	0.66	0.13	89.7	0.331126	0.602649	similar to AND-1 protein [Gallus gallus]
C606834.1	0	BAE31289	0.66	0.26	80.5	0.27	0.515	unnamed protein product [Mus musculus]
C718624.1	0	XP_594564	0.66	0.08	108	0.432836	0.641791	hypothetical protein [Bos taurus]
C600215.1	0	XP_218084	0.65	0.13	91.3	0.282353	0.439216	similar to SNF2 histone linker PHD RING helicase [Rattus norvegicus]
C610522.1	0	AAH87468	0.65	0.41	115	0.46281	0.636364	LOC496159 protein [Xenopus laevis]
C610386.1	0	XP_797418	0.65	0.2	89.7	0.345238	0.505952	similar to endonuclease-reverse transcriptase [Strongylocentrotus purpuratus]
C706675.1	0	NP_775366	0.65	0.19	88.6	0.44	0.62	scavenger receptor class B, member 2 [Danio rerio]
C714407.1	0	XP_001369769	0.65	0.21	85.9	0.448276	0.632184	similar to socius [Monodelphis domestica]
C608994.1	0	BAC33645	0.64	0.47	86.3	0.255814	0.368217	beta1,6-N-acetylglucosaminyltransferase IX (GnT-IX) [Mus musculus]
C602292.1	0	XP_797418	0.64	0.14	88.2	0.393162	0.57265	similar to endonuclease-reverse transcriptase [Strongylocentrotus purpuratus]
C602331.1	0	NP_998751	0.63	0.19	144	0.985075	1	mannan-binding lectin associated serine protease [Gallus gallus]
C715718.1	0	AAH64442	0.63	0.14	246	0.97561	0.98374	R3hdm2 protein [Mus musculus]
C604031.1	0	XP_534647	0.63	0.27	80.9	0.389381	0.610619	similar to CG11448-PA [Canis familiaris]
C611669.1	0	XP_797418	0.63	0.16	86.3	0.348148	0.57037	similar to endonuclease-reverse transcriptase [Strongylocentrotus purpuratus]
C701082.1	0	XP_788434	0.62	0.12	80.1	0.40404	0.59596	similar to hydrolase/ nickel ion binding / urease [Strongylocentrotus purpuratus]
C605741.1	0	XP_866705	0.62	0.16	90.5	0.210421	0.440882	similar to talin 1 isoform 9 [Canis familiaris]
C609227.1	0	NP_038621	0.62	0.76	213	0.91453	0.940171	myoglobin [Mus musculus]
C600439.1	0	XP_786292	0.61	0.18	106	0.344633	0.548023	similar to Exportin, tRNA (nuclear export receptor for tRNAs) [Strongylocentrotus purpuratus]
C601441.1	0	AAI35847	0.61	0.13	80.9	0.345133	0.584071	MGC145927 protein [Xenopus tropicalis]
C604521.1	0	XP_692169	0.61	0.18	83.2	0.335714	0.55	similar to MGC68887 protein [Danio rerio]
C610732.1	0	XP_001376350	0.61	0.39	100	0.277603	0.454259	similar to ranbp3 [Monodelphis domestica]
C612440.1	0	XP_797418	0.61	0.22	154	0.421875	0.609375	similar to endonuclease-reverse transcriptase [Strongylocentrotus purpuratus]
C612456.1	0	XP_783801	0.6	0.07	83.2	0.4375	0.677083	hypothetical protein [Strongylocentrotus purpuratus]
C600669.1	0	CAF98150	0.6	0.34	80.5	0.246964	0.421053	protein product [Tetraodon nigroviridis]
C611882.1	0	XP_780994	0.6	0.76	88.6	0.321951	0.468293	hypothetical protein [Strongylocentrotus purpuratus]
C610587.1	0	NP_001039207	0.59	0.2	89.7	0.440367	0.568807	protective protein for beta-galactosidase (galactosialidosis) [Xenopus tropicalis]
C612078.1	0	XP_797462	0.59	0.11	90.9	0.612903	0.83871	similar to beta1-syntrophin [Strongylocentrotus purpuratus]
C603048.1	0	BAC87661	0.58	0.4	91.7	0.323864	0.494318	protein product [Mus musculus]
C601120.1	0	NP_001002868	0.58	0.19	89.7	0.329412	0.494118	dpy-19-like 1, like [Danio rerio]
C602997.1	0	XP_001197244	0.58	0.41	92.8	0.307263	0.513966	similar to gag-pol polyprotein [Strongylocentrotus purpuratus]
C604575.1	0	XP_001335605	0.57	0.07	106	0.346667	0.6	similar to pol polyprotein [Danio rerio]
C718137.1	0	AAF35253	0.56	0.88	180	0.813084	0.925234	AF060169_1AS11 protein [Homo sapiens]
C600335.1	0	XP_540384	0.56	0.14	85.9	0.4	0.584	similar to component of oligomeric golgi complex 5 isoform 1 [Canis familiaris]
C710175.1	0	XP_791027	0.55	0.16	85.5	0.460784	0.617647	similar to IK cytokine [Strongylocentrotus purpuratus]
C704633.1	0	EAW99685	0.54	0.15	89.7	0.379845	0.581395	dynactin 1 (p150, isoform CRA_b [Homo sapiens]
C609939.1	0	NP_598447	0.54	0.92	123	0.298561	0.496403	Nicotinate-nucleotide pyrophosphorylase [carboxylating] (Quinolinate phosphoribosyltransferase [decarboxylating]) (QAPRTase) (QPRTase) [Mus musculus]
C710416.1	0	BAA07227	0.54	0.09	111	0.756757	0.797297	facioscapulohumeral muscular dystrophy [Homo sapiens]
C603225.1	0	AAH43630	0.54	0.31	80.1	0.385321	0.568807	protein [Xenopus laevis] gb|AAI06313.1| MGC53674 protein [Xenopus laevis]
C719249.1	0	CAG31941	0.54	0.74	95.1	0.482759	0.689655	hypothetical protein ( GM2 ganglioside activator protein) [Gallus gallus]
C610156.1	0	XP_852376	0.52	0.14	91.3	0.383459	0.586466	similar to phosphatidylinositol polyphosphate 5-phosphatase isoform a isoform 2 [Canis familiaris]
C718780.1	0	XP_797418	0.52	0.17	83.2	0.346939	0.482993	similar to endonuclease-reverse transcriptase [Strongylocentrotus purpuratus]
C705874.1	0	XP_001331952	0.52	0.4	104	0.433333	0.583333	hypothetical protein, partial [Danio rerio]
C607648.1	0	Q9JM99	0.51	0.45	94.7	0.30292	0.434307	precursor (Lubricin) (Megakaryocyte-stimulating factor) (Superficial zone proteoglycan) [Contains: Proteoglycan-4 C-terminal part] [Mus musculus]
C601494.1	0	EAW61919	0.51	0.08	82.4	0.410526	0.642105	diaphanous homolog 1, isoform CRA_a [Homo sapiens]
C600053.1	0	AAW80263	0.51	0.04	84.7	0.427083	0.625	carbamoyl-phosphate synthetase 2, aspartate transcarbamylase, and dihydroorotase [Danio rerio]
C604638.1	0	XP_789857	0.51	0.8	85.1	0.387597	0.527132	hypothetical protein [Strongylocentrotus purpuratus]
C607837.1	0	XP_788007	0.5	0.24	82.4	0.269058	0.475336	hypothetical protein, partial [Strongylocentrotus purpuratus]
C612105.1	0	XP_797418	0.5	0.11	83.2	0.42	0.63	similar to endonuclease-reverse transcriptase [Strongylocentrotus purpuratus]
C612592.1	0	AAS46603	0.5	0.78	317	0.788177	0.793103	complement inhibitory receptor [Homo sapiens]
C718215.1	0	XP_781285	0.5	0.44	80.1	0.383333	0.583333	hypothetical protein [Strongylocentrotus purpuratus]
C611708.1	0	XP_001176667	0.49	0.8	92.8	0.488889	0.655556	hypothetical protein [Strongylocentrotus purpuratus]
C611220.1	0	AAH70866	0.49	0.26	81.3	0.376068	0.589744	MGC84630 protein [Xenopus laevis]
C611002.1	0	XP_001344479	0.49	0.09	85.1	0.383333	0.583333	similar to pol polyprotein [Danio rerio]
C609307.1	0	XP_001198865	0.49	0.08	86.3	0.435897	0.589744	similar to gag-pol polyprotein [Strongylocentrotus purpuratus]
C604176.1	0	XP_001191412	0.49	0.16	82.4	0.325397	0.579365	similar to gag-pol polyprotein [Strongylocentrotus purpuratus]
C603184.1	0	XP_001376296	0.48	0.39	84.3	0.242268	0.360825	similar to nucleoporin 153kDa, [Monodelphis domestica]
C715440.1	0	XP_416096	0.48	0.34	83.2	0.530864	0.691358	similar to Tspan8 protein [Gallus gallus]
C609111.1	0	XP_425221	0.47	0.76	103	0.408333	0.666667	hypothetical protein [Gallus gallus]
C605167.1	0	XP_001375079	0.47	0.35	85.1	0.316667	0.494444	similar to WD repeat domain 85 [Monodelphis domestica]
C609162.1	0	XP_793456	0.47	0.12	90.9	0.440367	0.59633	hypothetical protein [Strongylocentrotus purpuratus]
C600343.1	0	XP_001255790	0.47	0.17	86.7	0.371429	0.528571	hypothetical protein [Bos taurus]
C610893.1	0	NP_001004876	0.45	0.53	85.5	0.3	0.505882	MGC88874 protein [Xenopus tropicalis]
C712959.1	0	XP_418838	0.44	0.19	84.3	0.357798	0.605505	similar to KIAA1706 protein [Gallus gallus]
C611556.1	0	NP_001026756	0.43	0.11	85.9	0.344828	0.482759	finger CCCH-type containing 3 [Gallus gallus]
C601814.1	0	XP_414022	0.43	0.15	88.2	0.227273	0.5	similar to Enhancer of mRNA decapping 4 [Gallus gallus]
C715223.1	0	XP_531337	0.43	0.2	115	0.777778	0.805556	hypothetical protein [Pan troglodytes]
C700736.1	0	BAE32694	0.43	0.23	175	0.967391	0.978261	protein product [Mus musculus]
C709509.1	0	XP_420296	0.43	0.07	90.1	0.955556	0.977778	hypothetical protein [Gallus gallus]
C600527.1	0	NP_001069240	0.42	0.67	101	0.348066	0.569061	WD repeat domain 53 [Bos taurus]
C710252.1	0	BAC03963	0.42	0.29	108	0.96	0.98	protein product [Homo sapiens]
C611212.1	0	XP_792294	0.42	0.14	89.7	0.406504	0.609756	similar to MGC139263 protein [Strongylocentrotus purpuratus]
C607087.1	0	XP_001232870	0.41	0.14	82.4	0.305732	0.477707	similar to MGC80777 protein [Gallus gallus]
C605744.1	0	EAW61673	0.41	0.02	149	0.922078	0.935065	tumor suppressor homolog 2 [Homo sapiens]
C713286.1	0	XP_785257	0.41	0.3	87.8	0.450549	0.648352	hypothetical protein [Strongylocentrotus purpuratus]
C716968.1	0	NP_989711	0.41	0.13	91.3	0.911111	0.911111	telomeric repeat binding factor 1 [Gallus gallus]
C608862.1	0	XP_001189104	0.41	0.29	102	0.318627	0.431373	similar to SJCHGC02549 protein [Strongylocentrotus purpuratus]
C610463.1	0	XP_797418	0.4	0.21	169	0.455056	0.679775	similar to endonuclease-reverse transcriptase [Strongylocentrotus purpuratus]
C712602.1	0	XP_870146	0.4	0.02	112	1	1	similar to extracellular matrix protein QBRICK isoform 2 [Bos taurus]
C605795.1	0	XP_001203090	0.39	0.26	81.6	0.442105	0.610526	hypothetical protein, partial [Strongylocentrotus purpuratus]
C718041.1	0	XP_001232922	0.39	0.1	117	1	1	similar to MGC86539 protein [Gallus gallus]
C607589.1	0	AAH04578	0.39	0.49	100	0.40458	0.618321	protein A2 [Mus musculus]
C603562.1	0	XP_001159538	0.39	0.13	89.7	0.429907	0.607477	mannosyl-oligosaccharide glucosidase isoform 2 [Pan troglodytes]
C609862.1	0	XP_534550	0.38	0.51	96.3	0.384058	0.557971	similar to CG1218-PA isoform 1 [Canis familiaris]
C604785.1	0	ABN41561	0.38	0.41	103	0.44898	0.632653	deoxyribonuclease I-like 2 [Gallus gallus]
C610261.1	0	XP_783968	0.38	0.21	81.3	0.273256	0.534884	hypothetical protein [Strongylocentrotus purpuratus]
C602635.1	0	XP_788007	0.37	0.16	80.9	0.3	0.493333	hypothetical protein, partial [Strongylocentrotus purpuratus]
C605124.1	0	AAH82900	0.37	0.65	107	0.381295	0.604317	LOC494783 protein (similar to proteasome 26S subunit, ATPase 3, interacting protein) [Xenopus laevis]
C603443.1	0	XP_533653	0.36	0.14	89.4	0.423913	0.619565	similar to DNA-repair protein XRCC1 [Canis familiaris]
C608602.1	0	NP_998445	0.36	0.4	92	0.356725	0.473684	hypothetical protein LOC406566 [Danio rerio]
C607508.1	0	FAA00239.1	0.35	0.12	82.8	0.373134	0.492537	zinc finger protein [Ciona intestinalis]
C602007.1	0	NP_003013	0.35	0.96	81.6	0.385321	0.614679	SH3 domain-binding glutamic acid-rich-like protein [Homo sapiens]
C702052.1	0	AAI05829	0.35	0.52	87.4	0.732143	0.732143	Osbpl9_predicted protein [Rattus norvegicus]
C609864.1	0	NP_434691	0.34	0.45	91.3	0.276753	0.472325	X mental retardation syndrome 1 (FMRP)[Rattus norvegicus]
C700051.1	0	BAA74858	0.34	0.1	90.5	1	1	KIAA0835 protein [Homo sapiens]
C714423.1	0	YP_537119	0.32	0.16	95.5	0.92	0.98	NADH dehydrogenase subunit 1 [Cricetulus griseus]
C707332.1	0	XP_791533	0.31	0.99	82.8	0.44	0.54	similar to presenilin enhancer [Strongylocentrotus purpuratus]
C609656.1	0	AAH97992	0.29	0.23	82.8	0.46	0.66	protein [Rattus norvegicus]
C609860.1	0	XP_544908	0.28	0.31	84.7	0.366412	0.549618	similar to WD repeat domain 4 protein [Canis familiaris]
C610548.1	0	AAC60281	0.28	0.18	84	0.33871	0.494624	unknown [Gallus gallus]
C610984.1	0	AAH70459	0.26	0.19	83.2	0.485437	0.660194	Glutaminyl-tRNA synthase (glutamine-hydrolyzing)-like 1 [Mus musculus]
C701794.1	0	AAP92659	0.26	0.16	81.6	0.909091	0.954545	Da2-35 [Rattus norvegicus]
C601491.1	0	XP_602166	0.25	0.07	123	0.964286	0.982143	similar to fibroblast growth factor receptor 4 [Bos taurus]
C608636.1	0	NP_001014311	0.24	0.14	84.7	0.33125	0.54375	translation initiation factor 4, gamma 2a [Danio rerio] dbj|BAD83639.1| eIF4G-related protein NAT1A [Danio rerio]
C611776.1	0	BAA88337	0.23	0.15	82	0.38	0.52	ORF2 [Platemys spixii]
C611636.1	0	XP_589139	0.23	0.43	82	0.306452	0.524194	similar to L-seryl-tRNA(Ser/Sec) kinase (Phosphoseryl-tRNA(Ser/Sec) kinase) isoform 1 [Bos taurus]
C601589.1	0	AAH80122	0.2	0.26	88.2	0.704918	0.852459	LOC446291 protein [Xenopus laevis]
